# Supplementary material for: Antimicrobial Dispensing Practice in Community Pharmacies in Russia during the COVID-19 Pandemic
Source: Antibiotics (Basel). 2022 Apr 27;11(5):586. doi: 10.3390/antibiotics11050586 (PMC9137661; doi:10.3390/antibiotics11050586)
Supplement: Supplementary file 1 [file antibiotics-11-00586-s001.zip]

Archive with 1 entries (1 files):
- antibiotics-1702406-supplementary.pdf
